# Supplementary material for: A machine learning model for prediction of sarcopenia in patients with Parkinson’s Disease
Source: PLoS One. 2024 Jan 2;19(1):e0296282. doi: 10.1371/journal.pone.0296282 (PMC10760706; doi:10.1371/journal.pone.0296282)
Supplement: S1 Data — (CSV) [file pone.0296282.s001.csv]

	Knee_mean	Knee_max	Knee_min	Knee_range	Hip_mean	Hip_max	Hip_min	Hip_range	Shoulder_angle_mean	Shoulder_angle_max	Shoulder_angle_min	Shoulder_angle_range	Ankle_mean	Ankle_max	Ankle_min	Ankle_range	All_max_dif	Hipknee_dif	Hipankle_dif	Kneeankle_dif	Knee_dif	Ankle_dif	Hip_dif	Sarcopenia	Age	Age_enrolment	Disease_duration	Sex	PIGDscore	Weight	Height	BMI	Handgrip_strength	ASM	ASMI	Low_ASMI	Walking_velocity	Low_Walking_velocity	Low_handgrip_strength	PIGD
1	166.0492577	179.7676839	138.5499007	41.21778315	4.316734171	16.0639683	0.029589518	16.03437878	131.412595	175.1139061	90.58324138	84.53066472	129.6089855	149.4437777	107.875451	41.56832675	35.99938301	6.299085459	54.97294253	34.5449777	0.1850115	44.1562019	16.0639683	0	52.1	55.89722222	3.8	1	8	59.6	158.6	23.7	11.5	102.8	378.7	0	0.72	1	1	v_high
2	167.0734809	179.8653368	136.5338467	43.3314901	4.28763723	19.0271896	0.020173994	19.00701561	141.3647321	179.8184643	91.96967799	87.84878631	128.6546871	149.9079367	106.0883986	43.81953815	61.86452683	8.964202138	68.55361712	61.17102795	0.201813	64.0086796	19.0271896	0	56.5	71.4	14.9	0	8	55	157.9	22.1	31.1	116.2	364	0	0.64	1	0	v_high
3	166.5519884	179.9634632	135.0041868	44.95927645	5.442399271	16.82930906	0.030434633	16.79887442	152.1270181	179.7086303	92.19747919	87.51115111	124.7487475	146.5784851	103.1884077	43.3900774	51.90983646	8.028112897	67.25037319	47.44234185	0.0581645	56.8907171	16.82930906	0	53.6	55.25277778	1.7	1	2	58.5	156.2	24	18	102.5	356.8	0	0.9	1	0	low
4	164.9532672	179.8761294	137.9319571	41.94417225	5.183152326	14.11770897	0.090487744	14.02722122	141.0717159	179.9011607	90.36243236	89.53872834	123.8632025	145.1265194	100.7977893	44.3287301	29.75829824	7.406225506	46.03779098	23.473065	0.1387159	35.12651935	14.11770897	0	60.5	63.31944444	2.9	0	2	75.4	166.6	27.17	27.1	22.13	60.5	0	1.07	0	1	low
5	163.2175893	178.1065631	133.8789409	44.22762225	4.160132852	16.1610777	0.004063037	16.15701466	149.9488361	179.7199377	94.18055537	85.53938233	126.2160557	147.6022938	106.8153601	40.7869337	39.09476496	3.549074476	51.82494955	36.69209895	3.6696144	45.6372662	16.1610777	0	70.3	72.15833333	1.9	1	1	55.8	153.4	23.7	23.4	103.9	210.2	0	0.93	0	0	v_low
6	167.6111222	179.9052253	139.1002565	40.8049688	4.251432155	14.22296426	0.012809727	14.21015453	163.1084179	179.9968764	93.46602435	86.53085205	122.4605757	148.7454904	101.6224822	47.12300815	54.87819545	7.164682891	61.02499421	49.7946489	0.1730612	55.9076968	14.22296426	1	72.7	78.55277778	5.9	1	3	50.9	145.8	23.9	16.2	11.22	21.2	1	0.8	1	1	mid
7	165.2838553	179.9405354	129.8836096	50.0569258	5.054855808	17.54581757	0.084975175	17.4608424	137.0633865	176.35301	90.93138761	85.42162239	123.9648183	149.4124338	104.8977855	44.5146483	44.09815679	7.580394944	56.93810911	40.08859235	0.068502	49.4111727	17.54581757	0	59.6	62.53888889	3	0	2	66.3	167.6	23.6	37.5	129.4	364.3	0	1.18	0	0	low
8	166.7028315	179.8832773	134.1662453	45.717032	4.944044833	16.94721047	0.078909378	16.86830109	154.4745259	179.8625314	90.13348009	89.72905131	127.0710251	146.7343616	104.7241305	42.0102311	34.51670134	7.871040975	56.76261615	29.8824342	0.1783774	42.1264727	16.94721047	0	70.8	71.63055556	0.9	1	2	60.8	155.9	25	28.6	116.4	232.2	0	0.9	0	0	low
9	165.8864329	179.9338959	125.0241	54.9097959	4.987342808	16.74155837	0.028351303	16.71320706	147.2859466	179.7286009	92.63946109	87.08913981	130.0526684	148.0276897	111.8342136	36.19347615	42.17588068	6.777306082	56.38133206	36.6342142	0.0982279	46.07470085	16.74155837	0	65.6	71.52777778	6	0	2	43.1	156	17.7	24.4	87.2	202.6	0	0.88	1	1	low
10	163.377141	179.7716322	129.2225059	50.54912635	4.919643315	19.530618	0.045614113	19.48500388	148.158333	179.340726	91.53846902	87.80225698	124.1863835	145.8665072	102.202877	43.66363025	49.07266442	7.021317018	66.3114156	47.389955	0.0832276	53.31627765	19.530618	0	58	65.01944444	7	1	2	54.7	153.4	23.2	21.1	101	300.2	0	1.2	0	0	low
11	165.9332545	179.6204087	140.900405	38.72000365	3.532055576	14.18691938	0.006658018	14.18026136	159.4516573	179.8578439	90.0587894	89.7990545	123.9368715	147.344273	102.5807259	44.76354715	33.04857825	6.783325976	53.18062955	28.5551959	0.0424636	41.63354765	14.18691938	0	64.7	67.65	2.9	1	3	70.3	153	30	21.6	124.9	298.4	0	0.67	1	0	mid
12	169.2659119	179.9866164	139.6204511	40.3661653	5.057452141	14.94688693	0.063198535	14.88368839	148.5866917	179.4883115	92.26895053	87.21936097	124.0120732	149.9106957	100.3377515	49.57294415	45.6087902	8.097141637	58.88961469	40.87458505	2.70E-05	47.8418268	14.94688693	0	54.5	66.52777778	12	0	10	64.8	167.5	23.1	35.1	133	447.8	0	0.68	1	0	v_high
13	162.1879667	179.6057074	130.7370444	48.86866305	4.773763388	21.243555	0.004849498	21.2387055	158.5433076	179.9837038	91.82837138	88.15533242	124.5180267	148.4816026	100.3784364	48.10316615	48.68404351	7.045672843	65.21640569	47.7440101	0.0908293	51.22255935	24.32940428	1	72	73.05	1	1	5	50.1	148.2	22.8	15.4	93.3	180	1	0.78	1	1	high
14	167.2890355	179.8854714	134.6565928	45.2288786	4.855626939	14.22835156	0.172206878	14.05614468	142.9446119	179.4600519	90.51604749	88.94400441	124.4563838	146.5334608	100.1088664	46.42459445	49.64055956	8.621375779	57.17688561	47.6291487	0.035727	54.4887318	14.22835156	0	43.6	57.44444444	13.9	0	1	64.3	155.9	26.5	36.2	128	673.3	0	1.29	0	0	v_low
15	167.3700023	179.9370629	137.7603301	42.17673275	4.292816076	14.79046546	0.076117144	14.71434831	155.576414	179.8959708	93.91783344	85.97813736	126.4667126	149.1367321	101.9070626	47.2296695	44.51969037	6.305017722	58.89538669	39.6590602	0.0281441	51.018606	14.79046546	0	58.1	60.47777778	2.3	1	0	59.4	152.6	25.5	24.2	109.1	323.2	0	1.05	0	0	v_low
16	164.3500407	179.4657442	137.3537535	42.11199065	4.382941769	16.54640664	0.040543643	16.50586299	159.2106262	179.9660058	92.30108829	87.66491751	128.9395136	146.4070412	102.9633981	43.44364305	48.41568644	6.713610948	59.16561846	43.11005745	0.9148536	51.4124839	16.54640664	0	67	70.63888889	3.7	1	2	62.6	159.4	24.6	27.7	116.9	260.4	0	1	0	0	low
17	171.6408447	179.9115138	150.4339783	29.4775355	4.19804189	11.57677184	0.030719324	11.54605252	151.0810262	179.7280243	90.79282059	88.93520371	125.8239457	149.8087656	104.1858088	45.6229568	49.73418432	7.276752393	59.34295721	45.07092765	0.1043487	49.76493035	11.57677184	0	67.7	71.91388889	4.2	1	1	62.2	159	24.6	22.5	110.3	240.7	0	0.76	1	0	v_low
18	165.8928974	179.9392685	129.7975969	50.1416716	4.044689209	17.03955534	0.091881025	16.94767431	153.5489368	179.9898049	93.27086039	86.71894451	125.0579508	147.5431932	103.0836859	44.45950735	50.4545755	7.574632352	71.7115035	45.8710339	0.103579	61.2474698	17.03955534	0	77	78.53611111	1.5	1	3	65.5	153.3	27.9	19.6	116	195.6	0	0.8	1	0	mid
19	167.5040903	179.9044877	137.8128699	42.0916178	4.117973624	15.48227041	0.105878175	15.37639223	140.5384605	177.3329382	90.40464712	86.92829108	128.4012486	149.159011	102.5058352	46.65317575	53.23179634	7.700281125	70.80434224	48.27244655	0.0523125	62.1033613	15.48227041	1	63.1	68.33055556	5.2	1	1	47.8	153.7	20.2	16.2	85.2	214	1	1	0	1	v_low
20	166.5385634	179.9335565	135.8385815	44.09497505	5.560446234	18.56331394	0.028937389	18.53437655	142.2287875	176.2694337	90.47406306	85.79537064	127.0046049	149.6068262	102.3063516	47.3004746	63.88750264	7.325618781	73.10680812	60.8483451	0.0044017	64.73245115	18.56331394	0	61.5	62.82777778	1.3	1	0	55.3	158.7	22	26.6	103.9	274.7	0	1.45	0	0	v_low
21	163.098833	179.7986205	130.6851446	49.1134759	5.092533225	18.15211561	0.030072534	18.12204308	158.2026607	179.9549794	90.26288177	89.69209763	124.8457698	147.0542137	101.6584445	45.3957692	35.85156252	6.628947368	51.35477403	30.76948475	0.099506	39.43295335	18.15211561	0	58	58.81388889	0.8	1	3	56.4	146.8	26.2	18.1	103.7	308.3	0	0.87	1	1	mid
22	167.316025	179.9230086	135.9533553	43.96965335	4.021425867	14.80273844	0.0413976	14.76134084	152.4820479	179.9142109	90.51113674	89.40307416	125.6477709	145.7310764	106.0048472	39.7262292	42.48637187	8.686397666	51.21634091	41.1887687	0.0033356	47.5001694	14.80273844	0	67.1	67.72777778	0.7	1	2	68.3	158.4	27.2	20.4	117.9	261.9	0	0.88	1	0	low
23	163.1452934	179.4783484	132.391876	47.08647235	4.232527296	16.51962975	0.011701028	16.50792872	147.5996276	179.8096827	90.19777844	89.61190426	124.9044747	147.3387592	102.3070735	45.0316857	35.83070281	6.331324215	57.55346893	29.5996094	0.2101401	45.49123305	16.51962975	0	71.9	72.35277778	0.4	0	2	57.5	166.6	20.7	28.5	108.7	210.3	1	1.02	0	0	low
24	164.5210157	179.958982	136.0118866	43.94709535	4.238996535	15.74287612	0.008333562	15.73454255	156.9791609	179.9892679	91.51787014	88.47139776	124.7248702	149.5989241	104.1990455	45.39987855	45.93820684	6.971174	60.4258607	42.30427785	0.0657973	53.16262195	15.74287612	1	70.3	74.46388889	4.1	1	3	51.3	144.5	24.6	19.1	98	198.3	1	0.66	1	0	mid
25	166.3230646	179.8877202	138.982872	40.9048482	4.142021574	14.60201407	0.058461663	14.5435524	133.8106135	179.4393014	90.33179883	89.10750257	124.4840601	148.492531	101.934254	46.558277	40.08215569	7.577968741	47.28166182	36.9970574	0.1854419	40.5668896	14.60201407	0	59.7	68.03611111	8.3	0	3	74.8	175	24.4	39.6	141.8	397.9	0	1.2	0	0	mid
26	164.5095113	179.7521908	131.3003304	48.4518604	5.351754685	18.12612594	0.031614283	18.09451166	141.8463648	179.9548178	92.7339213	87.2208965	121.9054629	148.2848184	101.7593556	46.52546275	46.33387596	6.39517798	61.45233913	40.5334161	0.1551496	53.77217925	18.12612594	0	65	66.3	1.3	0	2	76.4	168.3	27	39.6	145	343.2	0	1.06	0	0	low
27	165.4764795	179.9820516	132.2674796	47.714572	5.421658352	17.65866521	0.055295434	17.60336978	144.7083617	179.0457926	90.29894998	88.74684262	127.9187533	149.353173	100.6333693	48.71980375	43.63800206	7.308333998	59.0708044	39.19334935	0.0191754	48.5546618	17.65866521	0	57.5	66.95	9.4	1	2	69.8	167.8	24.8	25.1	121.7	368.1	0	1.12	0	0	low
28	165.8656898	179.1850757	135.3782156	43.80686015	4.710360481	16.04862613	0.03016292	16.01846321	158.9341344	179.9805677	91.77706592	88.20350178	128.9512178	146.9875204	105.8671629	41.12035745	39.82351443	7.314234216	57.11002857	38.0386209	1.5598191	50.2436975	16.04862613	1	64.7	67.075	2.4	0	2	49.6	148.1	22.6	17.3	91.5	218.6	1	0.92	1	1	low
29	169.1130962	179.6405403	138.0807623	41.559778	4.856078741	15.75847679	0.030750526	15.72772626	157.2150277	179.9663295	93.69776821	86.26856129	132.4670936	149.3217506	112.8134511	36.5082995	43.03929525	6.840445667	67.80004903	38.48337205	0.6492307	56.0134354	15.75847679	0	42.4	52.85833333	10.5	1	2	66.7	153.4	28.3	22.9	119.9	666.9	0	1.01	0	0	low
30	167.1139247	179.7099129	137.7166582	41.9932547	3.905952848	16.45470032	0.012353912	16.44234641	160.472351	179.9648916	94.67260071	85.29229089	129.0189389	149.3114528	103.4744218	45.83703105	47.33204545	6.689326951	57.99561112	41.0193206	0.0294933	48.6932711	16.45470032	1	58.4	69.875	11.5	1	3	49.2	140.6	24.9	17.7	94.8	278	1	0.65	1	1	mid
31	166.1898455	179.8684429	135.1743453	44.6940976	4.996285358	16.06631169	0.025401503	16.04091018	155.6794252	179.789678	90.09965132	89.69002668	126.1942876	149.4725002	104.7992087	44.67329155	47.55796439	7.712285678	65.66910039	43.39415755	0.2070009	52.473738	16.06631169	0	64.5	76.03055556	11.6	1	2	52.1	153	22.3	21.3	97.7	234.8	0	1.07	0	0	low
32	167.3128194	179.9306338	138.4368309	41.4938029	4.172141825	13.32609226	0.016557288	13.30953497	145.0862523	168.5359076	90.01298829	78.52291931	128.8848086	147.4282263	109.9847009	37.44352545	36.91710802	6.713427822	46.7899503	32.46012735	0.0215968	37.4282263	13.32609226	0	52.5	53.70555556	1.2	0	0	68.5	169.5	23.8	35.5	127.8	463.7	0	0.88	1	0	v_low
33	165.9743218	179.9493562	131.5970452	48.35231105	4.958639678	20.39534537	0.038323498	20.35702187	157.2609331	179.9982211	95.91842661	84.07979449	121.7894134	144.1457393	101.1542658	42.99147345	38.05766082	7.857001777	63.22048254	32.1270073	0.0612933	45.08619245	20.39534537	0	71.7	73.43055556	1.7	1	2	61.9	151.6	26.9	17.3	108.1	210.3	0	0.89	1	1	low
34	165.3127848	179.8998395	137.7943487	42.1054908	4.512892206	16.44831704	0.006904289	16.44141275	155.7859063	179.9986675	90.80539138	89.19327612	125.8598615	149.3013882	101.8139355	47.48745265	52.44237646	9.21685887	60.33275105	47.51562345	0.1902615	54.47084305	16.44831704	0	60.6	68.52777778	7.9	0	2	68.7	166.5	24.8	27.7	123.2	335.5	0	1.1	0	1	low
35	168.7324774	179.9245097	134.2134437	45.711066	3.95277684	16.42416451	0.034795018	16.38936949	153.4176658	179.6487178	93.93824024	85.71047756	126.1902853	148.9510413	103.7035209	45.24752035	64.7138115	9.786304987	68.0778148	63.02523565	0.0741242	66.38923895	16.42416451	1	57.9	61.67222222	3.8	1	1	52.4	148.1	23.9	19.1	96.4	287.6	1	1.28	0	1	v_low
36	169.0776662	179.9766794	138.4646414	41.512038	2.899554531	13.71013954	0.014531484	13.69560805	146.2681342	178.9361349	91.7347025	87.2014324	129.328492	149.7351964	101.5694513	48.16574505	61.1870338	4.931144364	65.49497095	59.52517215	0.0219209	63.5090691	13.71013954	1	52.7	57.49166667	4.8	1	2	46	150.1	20.4	19.6	88	316.9	1	0.78	1	0	low
37	165.6185114	179.9387868	136.4128752	43.52591165	4.139831724	16.41112515	0.013789326	16.39733582	156.5771006	179.4977371	90.69713302	88.80060408	121.0620891	148.3583343	101.314397	47.04393735	57.56820354	7.979905228	71.46158674	48.6358833	0.085785	62.5292665	16.41112515	1	74	74.83055556	0.8	1	1	45.2	143.7	21.9	7.7	75.8	138.4	1	0.9	1	1	v_low
38	166.6261583	179.8932078	138.6177293	41.2754785	4.747895063	15.6520177	0.041369555	15.61064814	151.959883	179.9589772	92.30454469	87.65443251	125.945222	149.7032364	100.7111126	48.99212385	42.36144062	7.744697428	53.54589325	38.8533228	0.111728	48.2112051	15.6520177	0	60.9	63.74722222	2.9	1	2	57.1	159.1	22.6	24.4	106.1	286.1	0	0.86	1	0	low
